# Supplementary material for: Unveiling the Potential Role of Dhurrin in Sorghum During Infection by the Head Smut Pathogen Sporisorium reilianum f. sp. reilianum
Source: Plants (Basel). 2025 Feb 28;14(5):740. doi: 10.3390/plants14050740 (PMC11901864; doi:10.3390/plants14050740)
Supplement: Supplementary file 1 [file plants-14-00740-s001.zip]

Archive with 1 entries (1 files):
- plants-3455126-supplementary.pdf
